# Supplementary material for: Phylogenetic Relationships and Structural Conservation of blaOXA-48-like Carbapenemase in Multispecies Clinical Strains from an Intensive Care Unit in Pakistan
Source: Int J Mol Sci. 2026 Jun 15;27(12):5391. doi: 10.3390/ijms27125391 (PMC13299608; doi:10.3390/ijms27125391)
Supplement: Supplementary file 1 [file ijms-27-05391-s001.zip]

Archive with 1 entries (1 files):
- ijms-4333470-supplementary.pdf
